# Supplementary material for: Progression-Free Survival with PARP Inhibitors According to Clinical Risk in Patients with Ovarian Cancer: An Indirect Comparison Using Reconstructed Data
Source: Oncol Res. 2026 Jun 16;34(7):14. doi: 10.32604/or.2026.077700 (PMC13292047; doi:10.32604/or.2026.077700)
Supplement: Supplementary file 1 [file OncolRes-34-77700-s001.zip]

Archive with 1 entries (1 files):
- TSP_OR_77700-s001.pdf
